# Supplementary material for: Origin of Li+ Solvation Ability of Electrolyte Solvent: Ring Strain
Source: Materials (Basel). 2023 Oct 31;16(21):6995. doi: 10.3390/ma16216995 (PMC10650738; doi:10.3390/ma16216995)
Supplement: Supplementary file 1 [file materials-16-06995-s001.zip]

Archive with 1 entries (1 files):
- materials-2684446-supplementary.pdf
